# Supplementary material for: Exploring the Characteristics of Circulating Tumor DNA in Pt1a Clear Cell Renal Cell Carcinoma: A Pilot Study
Source: Cancers (Basel). 2023 Jun 23;15(13):3306. doi: 10.3390/cancers15133306 (PMC10341247; doi:10.3390/cancers15133306)
Supplement: Supplementary file 1 [file cancers-15-03306-s001.zip]

Archive with 1 entries (1 files):
- cancers-2446298-supplementary.pdf
